# Supplementary material for: Forward Osmosis for Metal Processing Effluents under Similar Osmotic Pressure Gradients
Source: Membranes (Basel). 2023 May 10;13(5):501. doi: 10.3390/membranes13050501 (PMC10222697; doi:10.3390/membranes13050501)
Supplement: Supplementary file 1 [file membranes-13-00501-s001.zip]

Archive with 1 entries (1 files):
- membranes-2349502-supplementary.pdf
